# Supplementary material for: Can Extensive Training Transform a Mouse into a Guinea Pig? An Evaluation Based on the Discriminative Abilities of Inferior Colliculus Neurons
Source: Biology (Basel). 2024 Feb 2;13(2):92. doi: 10.3390/biology13020092 (PMC10886615; doi:10.3390/biology13020092)
Supplement: Supplementary file 1 [file biology-13-00092-s001.zip]

Archive with 1 entries (1 files):
- biology-2781531-supplementary.pdf
